# Supplementary material for: Evidence for Polyphyly of the Genus Scrupocellaria (Bryozoa: Candidae) Based on a Phylogenetic Analysis of Morphological Characters
Source: PLoS One. 2014 Apr 18;9(4):e95296. doi: 10.1371/journal.pone.0095296 (PMC3991637; doi:10.1371/journal.pone.0095296)
Supplement: Table S1 — Character matrix used in phylogenetic analysis. (XLSX) [file pone.0095296.s001.xlsx]

## Sheet: Plan1
	Characters
Species	1	2	3	4	5	6	7	8	9	10	11	12	13	14	15	16	17	18	19	20	21	22	23	24	25	26	27	28	29	30	31	32	33	34	35
Notoplites marsupiatus	0	0	1	1	–	0	0	1	0	1	0	1	1	0	2	–	4	–	1	0	0	0	0	0	0	0	1	–	–	–	–	–	–	–	–
Notoplites clausus	0	0	1	1	–	0	0	1	0	1	0	1	1	0	2	–	4	–	0	–	–	0	0	0	0	2	1	–	–	–	–	–	–	–	–
Tricellaria arctica	0	0	0	0	0	–	0	0	0	0	0	1	0&1	0	0&2	–	0	0	0&1	0	1	0	0	0	0	0	1	–	–	–	–	–	–	–	–
Tricellaria elongata	0	0	0	0	0	–	0	0	0	0	0	1	0&1	0	0&2	–	0	0	1	0	1	0	0	0	0	0	1	–	–	–	–	–	–	–	–
Tricellaria gracilis	0	0	0	0	0	–	0	0	0	0	0	1	0&1	1	2	–	0	1	1	0	1	0	0	0	0	0	1	–	–	–	–	–	–	–	–
Tricellaria ternata	0	0	0	0	0	–	0	0	0	0	0	0&1	1	1	0&2	–	0	0	0&1	0	1	0	0	0	0	0	1	–	–	–	–	–	–	–	–
?Tricellaria congesta	0	0	0	0	0	–	0	0	0	0	0	1	0&1	0	0&2	–	0	0	1	0	1	0	0	1	0	0	1	–	–	–	–	–	–	–	–
Aquiloniella americana	0	0	0	0	0	–	0	0	0	0	0	1	0&1	0	1	4	–	–	1	0	1	0	0	1	0	2	0	–	–	–	–	–	–	–	–
Aquiloniella orientalis	0	0	0	0	0	–	0	0	0	0	0	1	0&1	0	1	4	–	–	1	0	1	0	0	1	0	2	0	–	–	–	–	–	–	–	–
Aquiloniella paenulata	0	0	0	0	0	–	0	0	0	0	0	1	0&1	0	1	4	–	–	1	0	1	0	0	1	0	2	0	–	–	–	–	–	–	–	–
Aquiloniella scabra	0	0	0	0	0	–	0	0	0	0	0	1	0&1	0	1	4	–	–	1	0	1	0	0	1	0	2	0	–	–	–	–	–	–	–	–
Pomocellaria inarmata	0	0	0	0	0	–	0	0	0	0	0	0	0	0	0	–	–	–	1	0	0	0	0	1	0	1	0	0	0	–	0	0	0	0	1
Pomocellaria talonis	0	0	0	0	0	–	0	0	0	0	0	0&1	0&1	0	0&2	–	0	0	1	0	0	1	0	1	0	1	0	0	0	–	0	0	0	0	1
Pomocellaria californica	0	0	0	0	0	–	0	0	0	0	0	1	1	1	0&2	–	0	0	1	0	0	1	0	1	0	0&1	0	0	0	–	0	0	0	0	1
Pomocellaria varians	0	0	0	0	0	–	0	0	0	0	0	1	1	1	0&2	–	1	–	0&1	0	0	1	0	1	0	0&1	0	0	0	–	0	0	0	0	1
Aspiscellaria bellula	0	0	0	?	?	?	0	0	0	0	0	3	3	2	1	2	–	–	1	0	0	0	0	2	0	1	0	0	0	–	0	0	0	0	1
Aspiscellaria carmabi	0	0	0	0	0	–	0	0	0	0	0	3	1	1	1	4	–	–	1	0	0	0	0	2	0	1	0	0	0	–	0	0	0	0	1
Aspiscellaria cornigera	0	0	0	0	0	–	0	0	0	0	1	3	1	1	1	4	–	–	1	0	0	0	0	2	0	1	0	0	0	–	0	0	0	0	1
Aspiscellaria frondis	0	0	0	0	0	–	0	0	0	0	0	3	1	1	1	4	–	–	0	–	–	0	0	2	0	1	0	0	0	–	0	0	0	0	1
Aspiscellaria hildae	0	0	0	0	0	–	0	0	0	0	1	3	1	1	1	4	–	–	0	–	–	0	0	2	0	1	0	0	0	–	0	0	0	0	1
Aspiscellaria piscaderaensis	0	0	0	0	0	–	0	0	0	0	0	3	1	1	1	4	–	–	1	0	0	0	0	2	0	1	0	0	0	–	0	0	0	0	1
Cradoscrupocellaria bertholletii	0	0	0	0	0	–	0	0	0	0	0	1	1	1	0&1	1	–	–	1	0	0	0	1	2	0	1	0	0	0	–	0	0	0	0	1
Cradoscrupocellaria atlantica	0	0	0	0	1	–	0	0	0	0	0	1	1	1	1	1	–	–	1	0	0	0	1	2	0	1	0	0	0	–	0	0	0	0	1
Cradoscrupocellaria tenuirostris	0	1	0	0	1	–	0	0	0	0	0	1	1	1	1	1	–	–	1	0	0	0	2	2	0	1	0	0	0	–	0	0	0	0	1
Cradoscrupocellaria hastingsae	0	0	0	0	1	–	0	0	0	0	1	1	1	1	0&1	1	–	–	1	1	0	0	1	2	0	1	0	0	0	–	0	0	0	0	1
Cradoscrupocellaria galapagensis	0	0	0	0	1	–	0	0	0	0	1	1	1	1	1	1	–	–	1	0	0	0	1	2	0	1	0	0	0	–	0	0	0	0	1
Cradoscrupocellaria gorgonensis	0	0	0	0	1	–	0	0	0	0	1	1	1	1	1	1	–	–	1	0	0	0	1	2	0	1	0	0	0	–	0	0	0	0	1
Cradoscrupocellaria insularis	0	0	0	0	1	–	0	0	0	0	0	1	1	1	1	1	–	–	1	1	0	0	1	2	0	1	0	0	0	–	0	0	0	0	1
Cradoscrupocellaria osburni	0	0	0	0	1	–	0	0	0	0	0	1	1	1	1	1	–	–	1	1	0	0	1	2	0	1	0	0	0	–	0	0	0	0	1
Cradoscrupocellaria macrorhyncha	0	0	0	0	1	–	0	0	0	0	0	1	1	1	1	3	–	–	0&1	1	0	0	1	2	0	1	0	0	0	–	0	0	0	0	1
Cradoscrupocellaria gautieri	0	0	0	0	1	–	0	0	0	0	0	1	1	1	1	3	–	–	0&1	1	0	0	1	2	0	1	0	0	0	–	0	0	0	0	1
Cradoscrupocellaria macrorhynchoides	0	0	0	0	1	–	0	0	0	0	0	1	1	1	1	3	–	–	0&1	1	0	0	1	2	0	1	0	0	0	–	0	0	0	0	1
Cradoscrupocellaria odonoghuei	0	0	0	0	1	–	0	0	0	0	0	1	1	1	1	3	–	–	0&1	1	0	0	1	2	0	1	0	0	0	–	0	0	0	0	1
Cradoscrupocellaria calypso	0	0	0	0	1	–	0	0	0	0	0	1	1	1	1	1	–	–	0	–	–	0	1	2	0	1	0	0	0	–	0	0	0	0	1
Cradoscrupocellaria floridana	0	0	0	0	1	–	0	0	0	0	0	1	1	1	1	1	–	–	0	–	–	0	1	2	0	1	0	0	0	–	0	0	0	0	1
Cradoscrupocellaria jamaicensis	0	0	0	0	1	–	0	0	0	0	0	1	1	1	0&1	1	–	–	0	–	–	0	1	2	0	1	0	0	0	–	0	0	0	0	1
Cradoscrupocellaria marcusorum	0	0	0	0	1	–	0	0	0	0	0	1	1	1	1	1	–	–	0	–	–	0	1	2	0	1	0	0	0	–	0	0	0	0	1
Cradoscrupocellaria curacaoensis	0	1	0	0	1	–	0	0	0	0	0	1	1	1	0&1	1	–	–	0	–	–	0	1	2	0	1	0	0	0	–	0	0	0	0	1
Cradoscrupocellaria normani	0	1	0	0	1	–	0	0	0	0	0	1	1	1	1	2	–	–	0	–	–	0	1	2	0	1	0	0	0	–	0	0	0	0	1
Cradoscrupocellaria hirsuta	0	1	0	0	0	–	0	0	0	0	0	1	1	1	0	–	–	–	0&1	1	0	0	1	2	0	1	0	0	0	–	0	0	0	0	1
Cradoscrupocellaria reptans	0	1	0	0	0	–	0	0	0	0	0	1	1	1	1	2	–	–	0&1	1	0	0	1	2	0	0&1	0	0	0	–	0	0	0	0	1
Cradoscrupocellaria arisaigensis	0	1	0	0	0	–	0	0	0	0	0	1	1	1	1	2	–	–	0	–	–	0	1	2	0	1	0	0	0	–	0	0	0	0	1
Cradoscrupocellaria aegyptiana	0	0	0	0	0	–	0	0	0	0	0	1	1	1	1	2	–	–	0	–	–	0	1	2	0	1	0	0	0	–	0	0	0	0	1
Cradoscrupocellaria ellisi	0	0	0	0	0	–	0	0	0	0	0	1	1	1	1	2	–	–	0&1	1	0	0	1	2	0	0&1	0	0	0	–	0	0	0	0	1
Cradoscrupocellaria lagaaiji	0	0	0	0	0	–	0	0	0	0	0	1	1	1	1	2	–	–	0	–	–	0	1	2	0	1	0	0	0	–	0	0	0	0	1
Cradoscrupocellaria makua	0	0	0	0	0	–	0	0	0	0	0	1	1	1	1	2	–	–	0	–	–	0	1	2	0	0&1	0	0	0	–	0	0	0	0	1
Paralicornia limatula	0	0	0	0	0	–	0	0	0	0	0	1	1	1	1	4	–	–	1	0	0	0	0	2	0	1	0	0	1	2	0	0	0	0	1
Paralicornia pusilla	0	0	0	0	0	–	0	0	0	0	0	1	1	1	1	4	–	–	1	0	0	0	0	2	0	1	0	0	1	2	0	0	0	0	1
Paralicornia hamata	0	1	0	0	0	–	0	0	0	0	0	1	1	1	1	4	–	–	1	0	0	2	0	2	0	1	0	0	1	2	0	0	0	0	1
Paralicornia obtecta	0	0	0	0	0	–	0	0	0	0	0	1	1	1	1	4	–	–	1	0	0	2	0	2	0	1	0	0	1	2	0	0	0	0	1
Paralicornia sinuosa	0	0	0	0	0	–	0	0	0	0	0	1	1	1	1	4	–	–	1	0	0	2	0	2	0	1	0	0	1	2	0	0	0	0	1
Licornia macropora	0	0	0	0	1	–	0	0	0	0	0	1	1	1	1	4	–	–	1	0	0	0	0	2	0	1	0	1	1	3	0	1	0	0	1
Licornia cervicornis	0	1	0	0	1	–	0	0	0	0	0	2	2	1	1	4	–	–	1	0	0	0	1	2	0	1	0	1	1	3	0	1	0	0	1
Licornia prolata	0	0	0	0	1	–	0	0	0	0	0	1&2	1&2	1	0&1	4	–	–	1	0	0	0	1	2	0	1	0	1	1	3	0	1	0	0	1
Licornia longispinosa	0	1	0	0	1	–	0	0	0	0	0	2	1&2	1	1	4	–	–	1	0	0	0	3	2	0	1	0	1	1	3	0	1	0	0	1
Licornia curvata	0	1	0	0	1	–	0	0	0	0	1	1	1	1	1	4	–	–	1	0	0	0	0	2	0	1	0	1	1	4	0	1	1	0	1
Licornia diegensis	0	1	0	0	1	–	0	0	0	0	1	2	2	1	1	4	–	–	1	0	0	0	1	2	0	1	0	1	1	4	0	1	1	0	1
Licornia peltata	0	1	0	0	1	–	0	0	0	0	1	1	1	1	1	4	–	–	1	0	0	0	0	2	0	1	0	1	1	4	0	1	1	0	1
Licornia drachi	0	1	0	0	1	–	0	0	0	0	1	1	1	1	0	–	–	–	1	2	0	0	0	2	0	1	0	2	1	4	0	1	1	0	1
Licornia tridentata	0	1	0	0	1	–	0	0	0	0	1	1	1	1	1	4	–	–	1	0	0	0	3	2	0	1	0	1	1	4	0	1	1	0	1
Licornia regularis	0	0	0	0	1	–	0	0	0	0	1	1&2	1&2	1	1	4	–	–	1	0	0	0	0	2	0	1	0	1	1	4	0	1	1	0	1
Licornia securifera	0	0	0	0	1	–	0	0	0	0	1	2	2	1	1	4	–	–	1	0	0	0	0	2	0	1	0	1	1	4	0	1	1	0	1
Licornia ferox	0	1	0	0	1	–	0	0	0	0	0	1&2	1&2	1	0	–	–	–	1	0	0	0	1	2	0	1	0	1	1	3	0	1	0	0	1
Licornia annectens	1	?	0	0	1	–	0	0	0	0	0	1	1	1	0&1	4	–	–	1	0	0	0	1	2	0	1	0	1	1	3	0	1	0	0	1
Licornia cyclostoma	1	2	0	0	1	–	0	0	0	0	0	1&2	1&2	1	0&1	4	–	–	1	0	0	0	1	2	0	1	0	1	1	3	0	1	0	0	1
Licornia diadema	1	1	0	0	1	–	0	0	0	0	0	1&2	1&2	1	0&1	4	–	–	1	0	0	0	1	2	0	1	0	1	1	3	0	1	0	0	1
Licornia gaspari	1	1	0	0	1	–	0	0	0	0	0	1	1	1	0	–	–	–	1	0	0	0	1	2	0	1	0	1	1	3	0	1	0	0	1
Licornia jolloisii	1	1	0	0	1	–	0	0	0	0	0	0&1	0&1	0	0&1	0	–	–	1	0	0	0	0	2	0	1	0	1	1	3	0	1	0	0	1
Scrupocellaria incurvata	0	0	0	0	1	–	0	0	0	0	0	1	1	1	2	–	0	1	1	0	2	1	0	0	1	1	0	2	1	1	1	–	0	0	0
Scrupocellaria intermedia	0	0	0	0	?	–	0	0	0	0	0	1	1	1	1	4	–	–	1	0	2	0	0	2	1	1	0	?	1	1	1	–	0	0	0
Scrupocellaria harmeri	0	0	0	0	1	–	0	0	0	0	0	1	1	1	2	–	0	1	1	0	2	0	0	0	1	1	0	?	1	0	1	–	0	0	0
Scrupocellaria minuta	0	0	0	0	1	–	0	0	0	0	0	1	1	1	2	–	3	–	1	0	2	2	0	0	1	1	0	2	1	0	1	–	0	0	0
Scrupocellaria delilii	0	0	0	0	1	–	0	0	0	0	0	1	1	0	2	–	0	1	1	0	2	0	0	0	1	1	0	2	1	0	1	–	0	0	0
Scrupocellaria inermis	0	0	0	0	1	–	0	0	0	0	0	0	0	0	0	–	–	–	1	0	2	0	0	0	1	1	0	2	1	0	1	–	0	0	0
Scrupocellaria aegeensis	0	1	0	0	1	–	0	0	0	0	0	1	1	1	2	–	0	1	1	0	2	0	0	0	1	1	0	2	1	0	1	–	0	0	0
Scrupocellaria scrupea	0	1	0	0	1	–	0	0	0	0	0	1	1	1	2	–	0	1	1	0	2	0	0	0	1	1	0	2	1	0	1	–	0	0	0
Scrupocellaria scruposa	0	1	0	0	1	–	0	0	0	0	0	1	1	1	0	–	–	–	1	0	2	0	0	0	1	1	0	2	1	0	1	–	0	0	0
Caberea boryi	0	0	0	0	1	–	0	1	0	1	1	1	0	0	2	–	2	–	1	0	0	0	1	0	1	1	0	2	1	5	0	1	1	1	1
Caberea sp.	0	0	0	0	1	–	0	1	0	1	1	1	0	0	2	–	2	–	1	0	0	0	0	0	1	1	0	2	1	5	0	1	1	1	1
Canda clypeata	1	0	0	1	–	1	1	0	0	0	1	1	1	0&1	1	5	–	–	0	–	–	0	1	1	1	1	0	2	1	1	1	–	1	0	0
Canda retiformis	1	0	0	1	–	1	1	0	0	0	1	1	1	0	1	5	–	–	0	–	–	–	0	1	?	1	0	2	1	1	1	–	1	0	0
Scrupocaberea ornithorhynchus	0	0	0	0	0	–	0	1	1	1	1	1	1	1	2	–	0	1	1	0	2	0	0	0	1	1	0	1	1	1	1	–	0	0	0
Scrupocaberea dongolensis	0	0	0	0	0	–	0	1	1	1	1	1	1	1	2	–	2	–	1	0	2	0	0	1	1	1	0	1	1	1	1	–	0	0	0
Scrupocaberea gilbertensis	0	0	0	0	0	–	0	1	1	1	1	1	1	1	2	–	2	–	1	0	2	0	0	0	1	1	0	1	1	1	1	–	0	0	0
Scrupocaberea maderensis	0	0	0	0	0	–	0	1	1	1	1	1	1	1	2	–	2	–	1	0	2	0	0	0	1	1	0	1	1	1	1	–	0	0	0
